# Supplementary material for: Implementation Strategies Applied in Communities Matching Process (ISAC Match): Expanded Guidance and Case Study
Source: Implement Sci. 2025 Oct 17;20:43. doi: 10.1186/s13012-025-01456-1 (PMC12534921; doi:10.1186/s13012-025-01456-1)
Supplement: Supplementary file 1 — Additional file 1: Implementation strategy importance and feasibility ratings. Raw data of Montana State University Extension Agents’ perceptions of importance and feasibility of 12 potential implementation strategies. [file 13012_2025_1456_MOESM1_ESM.xlsx]

## Sheet: Sheet0
Response ID	Please select a number from 1 to 5 for each implementation strategy to provide a rating in terms of how important you think it is. We define importance as the impact of the strategy and how critical it is to a successful implementation effort. Keep in mind that we are looking for relative importance compared to other strategies. Use all the values in the rating scale to make distinctions. -	Please select a number from 1 to 5 for each implementation strategy to provide a rating in terms of how important you think it is. We define importance as the impact of the strategy and how critical it is to a successful implementation effort. Keep in mind that we are looking for relative importance compared to other strategies. Use all the values in the rating scale to make distinctions.	Please select a number from 1 to 5 for each implementation strategy to provide a rating in terms of how important you think it is. We define importance as the impact of the strategy and how critical it is to a successful implementation effort. Keep in mind that we are looking for relative importance compared to other strategies. Use all the values in the rating scale to make distinctions. -	Please select a number from 1 to 5 for each implementation strategy to provide a rating in terms of how important you think it is. We define importance as the impact of the strategy and how critical it is to a successful implementation effort. Keep in mind that we are looking for relative importance compared to other strategies. Use all the values in the rating scale to make distinctions.	Please select a number from 1 to 5 for each implementation strategy to provide a rating in terms of how important you think it is. We define importance as the impact of the strategy and how critical it is to a successful implementation effort. Keep in mind that we are looking for relative importance compared to other strategies. Use all the values in the rating scale to make distinctions.	Please select a number from 1 to 5 for each implementation strategy to provide a rating in terms of how important you think it is. We define importance as the impact of the strategy and how critical it is to a successful implementation effort. Keep in mind that we are looking for relative importance compared to other strategies. Use all the values in the rating scale to make distinctions.	Please select a number from 1 to 5 for each implementation strategy to provide a rating in terms of how important you think it is. We define importance as the impact of the strategy and how critical it is to a successful implementation effort. Keep in mind that we are looking for relative importance compared to other strategies. Use all the values in the rating scale to make distinctions.	Please select a number from 1 to 5 for each implementation strategy to provide a rating in terms of how important you think it is. We define importance as the impact of the strategy and how critical it is to a successful implementation effort. Keep in mind that we are looking for relative importance compared to other strategies. Use all the values in the rating scale to make distinctions.	Please select a number from 1 to 5 for each implementation strategy to provide a rating in terms of how important you think it is. We define importance as the impact of the strategy and how critical it is to a successful implementation effort. Keep in mind that we are looking for relative importance compared to other strategies. Use all the values in the rating scale to make distinctions.	Please select a number from 1 to 5 for each implementation strategy to provide a rating in terms of how important you think it is. We define importance as the impact of the strategy and how critical it is to a successful implementation effort. Keep in mind that we are looking for relative importance compared to other strategies. Use all the values in the rating scale to make distinctions.	Please select a number from 1 to 5 for each implementation strategy to provide a rating in terms of how important you think it is. We define importance as the impact of the strategy and how critical it is to a successful implementation effort. Keep in mind that we are looking for relative importance compared to other strategies. Use all the values in the rating scale to make distinctions.	Please select a number from 1 to 5 for each implementation strategy to provide a rating in terms of how important you think it is. We define importance as the impact of the strategy and how critical it is to a successful implementation effort. Keep in mind that we are looking for relative importance compared to other strategies. Use all the values in the rating scale to make distinctions.	Please select a number from 1 to 5 for each implementation strategy to provide a rating in terms of how feasible you think it is. We define feasibility as the extent to which a strategy is practical and can be successfully used to support implementation. Keep in mind that we are looking for relative feasibility compared to other strategies. Use all the values in the rating scale to make distincti…	Please select a number from 1 to 5 for each implementation strategy to provide a rating in terms of how feasible you think it is. We define feasibility as the extent to which a strategy is practical and can be successfully used to support implementation. Keep in mind that we are looking for relative feasibility compared to other strategies. Use all the values in the rating scale to make distincti…	Please select a number from 1 to 5 for each implementation strategy to provide a rating in terms of how feasible you think it is. We define feasibility as the extent to which a strategy is practical and can be successfully used to support implementation. Keep in mind that we are looking for relative feasibility compared to other strategies. Use all the values in the rating scale to make distincti…	Please select a number from 1 to 5 for each implementation strategy to provide a rating in terms of how feasible you think it is. We define feasibility as the extent to which a strategy is practical and can be successfully used to support implementation. Keep in mind that we are looking for relative feasibility compared to other strategies. Use all the values in the rating scale to make distincti…	Please select a number from 1 to 5 for each implementation strategy to provide a rating in terms of how feasible you think it is. We define feasibility as the extent to which a strategy is practical and can be successfully used to support implementation. Keep in mind that we are looking for relative feasibility compared to other strategies. Use all the values in the rating scale to make distincti…	Please select a number from 1 to 5 for each implementation strategy to provide a rating in terms of how feasible you think it is. We define feasibility as the extent to which a strategy is practical and can be successfully used to support implementation. Keep in mind that we are looking for relative feasibility compared to other strategies. Use all the values in the rating scale to make distincti…	Please select a number from 1 to 5 for each implementation strategy to provide a rating in terms of how feasible you think it is. We define feasibility as the extent to which a strategy is practical and can be successfully used to support implementation. Keep in mind that we are looking for relative feasibility compared to other strategies. Use all the values in the rating scale to make distincti…	Please select a number from 1 to 5 for each implementation strategy to provide a rating in terms of how feasible you think it is. We define feasibility as the extent to which a strategy is practical and can be successfully used to support implementation. Keep in mind that we are looking for relative feasibility compared to other strategies. Use all the values in the rating scale to make distincti…	Please select a number from 1 to 5 for each implementation strategy to provide a rating in terms of how feasible you think it is. We define feasibility as the extent to which a strategy is practical and can be successfully used to support implementation. Keep in mind that we are looking for relative feasibility compared to other strategies. Use all the values in the rating scale to make distincti…	Please select a number from 1 to 5 for each implementation strategy to provide a rating in terms of how feasible you think it is. We define feasibility as the extent to which a strategy is practical and can be successfully used to support implementation. Keep in mind that we are looking for relative feasibility compared to other strategies. Use all the values in the rating scale to make distincti…	Please select a number from 1 to 5 for each implementation strategy to provide a rating in terms of how feasible you think it is. We define feasibility as the extent to which a strategy is practical and can be successfully used to support implementation. Keep in mind that we are looking for relative feasibility compared to other strategies. Use all the values in the rating scale to make distincti…	Please select a number from 1 to 5 for each implementation strategy to provide a rating in terms of how feasible you think it is. We define feasibility as the extent to which a strategy is practical and can be successfully used to support implementation. Keep in mind that we are looking for relative feasibility compared to other strategies. Use all the values in the rating scale to make distincti…
	1: Help to implement and evaluate a local pop-up/demonstration event	2: Help obtain mini-grant funding	3: Help with writing a larger grant	4: Help to create marketing materials (e.g. social media, newspaper articles)	5: Assistance with performance review and gathering impact	6: Help with creating educational materials to share with local coalitions	7: A guidebook that walks you through the process of implementing a built environment intervention	8: Support to identify new program champions/build new partnerships	9: Levering existing physical activity programs to engage/motivate community members (e.g. existing Walk with Ease program, Arthritis Group)	10: Help facilitating local consensus discussions	11: Increase communication with Extension Community Vitality Program	12: Increase communication with MT DPHHS	1: Help to implement and evaluate a local pop-up/demonstration event	2: Help obtain mini-grant funding	3: Help with writing a larger grant	4: Help to create marketing materials (e.g. social media, newspaper articles)	5: Assistance with performance review and gathering impact	6: Help with creating educational materials to share with local coalitions	7: A guidebook that walks you through the process of implementing a built environment intervention	8: Support to identify new program champions/build new partnerships	9: Levering existing physical activity programs to engage/motivate community members (e.g. existing Walk with Ease program, Arthritis Group)	10: Help facilitating local consensus discussions	11: Increase communication with Extension Community Vitality Program	12: Increase communication with MT DPHHS
R_5fN9rMDVjljl4TK	4	2	1	5	5	5	2	1	5	2	1	4	5	4	5	5	5	5	4	2	5	2	5	4
R_5dT4U1NlzdwhYDn	5	5	4	5	5	5	4	3	4	5	4	4	5	5	4	5	5	5	4	4	4	5	5	5
R_5rv9Sn01CkhW0Ul	5	2	3	4	5	3	5	1	4	3	3	3	5	4	3	4	4	4	4	3	4	4	4	4
R_1NysODLLX6N4yn7	3	4	4	4	4	4	5	1	1	4	1	4	3	4	5	4	4	4	5	5	5	4	5	5
R_51FRbsJtZAlTZrn	4	5	5	4	4	4	5	4	4	3	5	4	4	5	5	4	5	5	5	5	5	5	5	5
R_1WI8ctIFx3HApFa	4	4	5	4	4	4	5	4	4	4	3	4	4	4	4	4	4	4	4	4	4	4	4	4
