# Supplementary material for: Implementation Strategies Applied in Communities Matching Process (ISAC Match): Expanded Guidance and Case Study
Source: Implement Sci. 2025 Oct 17;20:43. doi: 10.1186/s13012-025-01456-1 (PMC12534921; doi:10.1186/s13012-025-01456-1)
Supplement: Supplementary file 2 — Additional file 2: Brainwriting premortem tailoring data. Description of data: Ideas for tailoring implementation strategies generated through a premortem braining writing session and coded with modules of the FRAME-IS. [file 13012_2025_1456_MOESM2_ESM.xlsx]

## Sheet: I.S. adaptation coding
ID	Implementation strategy	Suggested adaptation	Combined?	Unique idea	What is modified?	Nature of the modification?	Fidelity?	Goal?	Rationale level?	Decision	Implementation strategy - final
131	Built Environment Guidebook	Extension doesn't read the guidebook or share it with the community	no	Agents do not use the guidebook.	Evaluation	Other	Consistent	Adoption	Implementer	For agents who do not use the toolkit, integrate questions on priorities and potential de-implementation in follow-up interviews.	Built Environment Guidebook
132	Built Environment Guidebook	Extension doesn't read the guidebook or share it with the community	no	Agents don't share the guidebook with the community.	Content	tailoring/tweaking/refining	Consistent	Appropriateness	Implementer	Write the guidebook with instructions and content that apply to multiple implementers (Agents or community partners).	Built Environment Guidebook
135	Built Environment Guidebook	The implementation strategies [in the BE guide] are too complex to introduce into a community that is new to this concept	no	Built environment approaches are too complex	Content	Substituting	Consistent	Feasibility	Implementer	Focus the guidebook on built environment approach that are less complex (e.g., micro-level).	Built Environment Guidebook
138	Built Environment Guidebook	Lack of Adaptability - If the guidebook doesn’t offer adaptable templates or resources, users might struggle to apply it in various local context	no	Guidebook doesn't include adaptable templates or resources	Content	tailoring/tweaking/refining	Consistent	Feasibility	Implementer	Expand the adaptable temples and resources provided in the guidebook.	Built Environment Guidebook
129	Built Environment Guidebook	It [the BE Guidebook] does not account for community differences.	no	Guidebook doesn't include cultural factors or community differences.	Content	tailoring/tweaking/refining	Consistent	Appropriateness	Implementer	Consider cultural factors and community differences, and provide examples of adaptable built environment approaches.	Built Environment Guidebook
139	Built Environment Guidebook	Instructions not clear	no	Guidebook is too cumbersome without clear instructions	Content	removing/skipping elements	Consistent	Acceptability	Implementer	Shorten guidebook and present clear instructions.	Built Environment Guidebook
155	Built Environment Guidebook	This can be difficult, because we need to not just know what was done, but how it was implemented. Especially when working with community partners	no	Lack of information (e.g., case studies) on how built environment approaches have been implemented	Content	adding elements	Consistent	Feasibility	Implementer	Include case studies.	Built Environment Guidebook
141	Built Environment Guidebook	Not enough support from the team	no	Not enough support from the research team	n/a	n/a	Consistent	n/a	Implementer	As planned, provide support through technical assistance.	Built Environment Guidebook
153	Built Environment Guidebook	References are not available to dig deeper into a topic of interest	no	References are not available	n/a	n/a	Consistent	n/a	Implementer	As planned, expand references for built environment approaches.	Built Environment Guidebook
60	Funding	Too much reporting for a small grant	no	Burdensome reporting	Content	adding elements	Consistent	Feasibility	Implementer	Add clarification to the funding strategy overview that depending on the grant, the community coalition or University can be the lead applicant, and the Agent or Specialist can be the PI.	Funding
70	Funding	Didn't get the grants applied for	no	Competitive grants	n/a	n/a	Consistent	n/a	Implementer	As planned, include a variety of grant sizes and funders in the funding opportunity spreadsheet.	Funding
64	Funding	Local communities unwilling to take on fiduciary responsibility.	no	Unsure who can take fiduciary responsibility	Content	adding elements	Consistent	Feasibility	Implementer	Add clarification to the funding strategy overview that depending on the grant, the community coalition or University can be the lead applicant, and the Agent or Specialist can be the PI.	Funding
73	Funding	Funding was not evenly distributed: some communities got more than others	no	Funding not equally distributed to communities	Content	adding elements	Consistent	Feasibility	Implementer	Add clarification to the funding strategy overview that depending on the grant, the community coalition or University can be the lead applicant, and the Agent or Specialist can be the PI. If the Specialist is the PI and the grant is statewide, multiple communities could be included.	Funding
79	Funding	Funding source requirements do not align well with strategy selected for community	no	Grant requirements a poor fit for built environment approaches selected	Content	adding elements	Consistent	Appropriateness	Implementer	Add information on the funders' goals, including types of built environment approaches prioritized, to the funding opportunity spreadsheet.	Funding
75	Funding	Agent not as experienced in writing proposals that get the attention of funders	no	Lack of experience writing grant proposals	n/a	n/a	Consistent	n/a	Implementer	As planned, provide support writing grant proposals (e.g., templates, revisions).	Funding
68	Funding	Extension agents are unclear on their role in relation to grant.	no	Lack of role clarity for partners on grants (Agents, community partners)	Content	adding elements	Consistent	Feasibility	Implementer	Add clarification to the funding strategy overview that depending on the grant, the community coalition or University can be the lead applicant, and the Agent or Specialist can be the PI.	Funding
87	Funding	[Difficulty selecting level of funding] Agents need large funding for tenure process, but larger grants are harder to get with limited time to spend on them.	no	Lack of time to write grants	Content	adding elements	Consistent	Feasibility	Implementer	Add clarification to the funding strategy overview that depending on the grant, the community coalition or University can be the lead applicant, and the Agent or Specialist can be the PI.	Funding
57	Funding	Deadlines were not advertised enough in advance of summer/agriculture demands	no	Short deadlines	Content	adding elements	Consistent	Feasibility	Implementer	In the funding opportunity spreadsheet, add a column with funding timelines (overall time to funding and when grants are due, reviewed, and awarded).	Funding
69	Funding	if funding cycles are too short, organizations may not have suficint time to complete their project leading to incomplete or unsuccessful implememnations	no	Short funding cycles	Content	adding elements	Consistent	Feasibility	Implementer	In the funding opportunity spreadsheet, add a column with funding timelines (overall time to funding and when grants are due, reviewed, and awarded).	Funding
123	Marketing Toolkit	Marketing [toolkit] materials advertising cost too expensive to push out to local papers at high print quality	no	Advertising (e.g., newspapers) is too expensive	Content	adding elements	Consistent	Cost	Implementer	In the future, include guidance on free options (e.g., radio shows, press releases)	Marketing Toolkit
100	Marketing Toolkit	Extension did not utilize the [marketing] toolkit, and folks didn't understand the connection.	no	Agents didn't use the toolkit	Evaluation	Other	Consistent	Adoption	Implementer	For agents who do not use the toolkit, integrate questions on priorities and potentail de-implementation in follow-up interviews.	Marketing Toolkit
128	Marketing Toolkit	Consumers of materials do not participate in surveys	no	Community members will not participate in surveys	Content	adding elements	Consistent	Effectiveness	Community member	In the future, include guidance on alternate evaluation methods to determine impact of marketing campaign	Marketing Toolkit
92	Marketing Toolkit	did not meet the audience's needs or expectations	no	Marketing pieces didn't meet the audience's needs	Content	adding elements	Consistent	Reach	Community member	Include brief guidance in the guidebook on choosing content to reach audiences' needs	Marketing Toolkit
90	Marketing Toolkit	didn't get shared with correct audience	no	Marketing pieces didn't reach the intended audience	Content	adding elements	Consistent	Reach	Community member	Include brief guidance in the guidebook on strategies to reach different audiences	Marketing Toolkit
99	Marketing Toolkit	The marketing toolkit wasn't easily accessible, it took less time to make our own than it did to go find whatever was made.	no	Marketing toolkit was not easily accessible (easy to find)	Content	adding elements	Consistent	Acceptability	Implementer	Include brief marketing guidance in the guidebook Save the guidebook in an easily accessible location for Agents to download	Marketing Toolkit
107	Marketing Toolkit	News outlets refused to use our marketing strategies [to disseminate the marketing toolkit]	no	News outlets won't use templates	Content	adding elements	Consistent	Feasibility	Sociopolitical / outer setting	Include brief guidance in the guidebook about preferred formats for newspapers	Marketing Toolkit
101	Marketing Toolkit	[marketing toolkit offers] templates [that are] hard to use.	no	Templates are hard to modify	Content	adding elements	Consistent	Feasibility	Implementer	Include sample text (vs. templates) in the guidebook	Marketing Toolkit
110	Marketing Toolkit	Marketing tools [in the marketing toolkit] were too wordy and people didnt' take time to read them like they would have it they were short and sweet	no	Templates are too long	Content	adding elements	Consistent	Feasibility	Implementer	Include samples of brief messages in the guidebook	Marketing Toolkit
105	Marketing Toolkit	Templates [in the marketing toolkit] were only geared to one type of media and should have taken into consideration all media outlets.	no	Templates don't include all media outlets (e.g., posters, newspapers)	Content	adding elements	Consistent	Feasibility	Sociopolitical / outer setting	Include brief guidance in the guidebook on multiple dissemination channels	Marketing Toolkit
94	Marketing Toolkit	The pieces of the [marketing] toolkit did not align with MSU's marketing policys and we got corrected	no	Toolkit does not align with MSU's marketing policies	Content	adding elements	Consistent	Feasibility	Implementer	Include sample text (vs. templates) in the guidebook. Added guidance on aligning with organizational marketing policies.	Marketing Toolkit
113	Marketing Toolkit	Overlooking Cultural Sensitivity [in the marketing toolkit].	no	Toolkit overlooks cultural sensitivity	Content	adding elements	Consistent	Appropriateness	Community member	Include brief guidance in the guidebook on culturally appropriate messages	Marketing Toolkit
97	Marketing Toolkit	The marketing toolkit referred to built enviornment, a term our communities don't understand or use.	no	Toolkit uses terms the communities don't understand or use	Content	adding elements	Consistent	Appropriateness	Community member	Include brief guidance in the guidebook on using community-friendly language	Marketing Toolkit
102	Marketing Toolkit	Provide training in advance on how to use templates [in the marketing toolkit]	no	Training on using the toolkit is needed	Training	adding elements	Consistent	Adoption	Implementer	In the future, include training on marketing campaign	Marketing Toolkit
103	Marketing Toolkit	Took too much time	no	Using the toolkit took too much time	Content	adding elements	Consistent	Feasibility	Implementer	Include brief guidance on marketing pieces in the guidebook	Marketing Toolkit
21	TA	Built environment approaches are specific to certain types of communities, we all have really different communities, what works in one wont work in another.	no	Align needs assessment results with built environment approaches, considering different populations (e.g., seniors, rural areas)	Content	adding elements	Consistent	Appropriateness	Community member	Add details to the guidebook on matching results to approaches and evidence for different popuations.	TA
9	TA	[time and prioritization] conflicting coalition members on what they want to see done	no	Coalition members do not agree on a built environment approach	n/a	n/a	Consistent	n/a	Sociopolitical / outer setting	As planned, include decision making tools in the guidebook.	TA
11	TA	[Initial commitment] Is the 'carrot' at the end of the stick big enough to keep local members engaged throughout the process. Is there a level of accountability to keep coalition members engaged?	no	Consider accountability and continued coalition member engagement	Content	adding elements	Consistent	Maintenance	Sociopolitical / outer setting	Include tools for coalition building in the guidebook.	TA
45	TA	[Not enough local involvement to form a coalition] No support from commissioners	no	County commissioners do not support the work	Content	adding elements	Consistent	maintenance	Sociopolitical / outer setting	Add county commissioners to list of coalition members in the guidebook.	TA
28	TA	Evaluation does happen but isnt communicated to the people involved.	no	Disseminate evalution findings to key partners and priority populations through relevant channels (e.g., social media infographics, newspapers)	n/a	n/a	Consistent	n/a	Community member	As planned, include multiple dissemination methods in the guidebook.	TA
8	TA	[time and prioritization] Members selected for the local coalition did not have enough buy-in to make the project move forward	no	Ensure coalition members have buy-in to support the project	Content	adding elements	Consistent	Maintenance	Sociopolitical / outer setting	Include tools for coalition building in the guidebook.	TA
55	TA	Inconsitent support structure	no	Inconsistent support structure	Content	adding elements	Consistent	Acceptability	Implementer	Develop protocol for consistent support through TA.	TA
31	TA	Community chooses not to participate. If no one shows up to try it out, no opportunitiy to evaluate	no	Increase community participation by planning ahead	n/a	n/a	Consistent	n/a	Community member	As planned, include guidance on planning and communicating demonstration events in the guidebook.	TA
36	TA	[No access to internet] In person connection uses additional resources out of the grant.	no	Limit in person support to save resources	n/a	n/a	Consistent	n/a	Implementer	As planned, limit the amount of in person events research team will provide support at.	TA
13	TA	The turn around is too tight with 4-H summers between Camp and Fair	no	Loosen timeline for implementation (e.g., avoid summer, consider multi-year implementation)	Content	tailoring/tweaking/refining	Consistent	Feasibility	Implementer	In TA protocol, clarify that Agents can request TA at any point during the year.	TA
2.5	TA	[life happened] always.... what contingency plans can be put in place? Alternate/ multiple dates of pop up events, multiple modes of data collection?	no	need contingency plans e.g. multiple dates	Content	adding elements	Consistent	Reach	Community member	Include guidance on contingency plans in TA on demonstration events	TA
5	TA	[Communication failure] The mode of communication does not match the audience: electronic resources for an audience that primarily uses print resources or word of mouth.	no	Offer a variety of communication (Print communication vs. electronic)	Content	adding elements	Consistent	Reach	Community member	Include guidance on community-appropriate communication methods in the guidebook.	TA
38	TA	Agent is busy with so many other things, it is hard to balance it all	no	TA on built environment approaches might not be a priority for agents	Evaluation	other	Consistent	Adoption	Implementer	For agents who do not participate in TA, integrate questions on priorities and potentail de-implementation in follow-up interviews.	TA
2	TA	[life happened] always.... what contingency plans can be put in place? Alternate/ multiple dates of pop up events, multiple modes of data collection?	no	Use multiple approaches to data collection to ensure it happens and there are results to share	Content	adding elements	Consistent	Effectiveness	Community member	Add tools and templates for additional data collection methods to the guidebook	TA
136	Built Environment Guidebook	Webinars take up too much additional time when community members and volunteers are focused on actionable items. Not reading then listening to the hows.	Not relevant	Not relevant
137	Built Environment Guidebook	Yes, My partcipants have been polled and prefer face to face meetings	Not relevant	Not relevant
74	Funding	[Funding not evenly distributed] I don't think this is a failure. I think some communities are going to need more support than others.	Not relevant	Not relevant
42	TA	[Lack of community support] Yes, I started answering this the same way. But then I think they are looking at just the technical assistance failure	Not relevant	Not relevant
134	Built Environment Guidebook	[BE] guidebook implementation strategies are not utlized	unclear	unclear
154	Built Environment Guidebook	This could be a great opportunity to create something that hasnt been done	unclear	unclear
4	TA	communication failure from one of the parties	unclear	unclear
30	TA	There is no opening and closing of the built enviornment activity.	unclear	unclear
1	TA	life happened	unclear	Unclear
3	TA	[life happended] always true	unclear	Unclear
130	Built Environment Guidebook	yes, geared to general population without consideration of cultural factors	yes	combined with 129
145.2	Built Environment Guidebook	[BE] Guidebook too complicated to understand and doesnt consider each unique community.	yes	combined with 129
151	Built Environment Guidebook	Difficult for agents to visualize how to apply described approaches in their unique community	yes	combined with 129
152	Built Environment Guidebook	Yes, guidebook might not fit the particular community	yes	combined with 129
148	Built Environment Guidebook	Agree, time would be an issue	yes	combined with 131
133	Built Environment Guidebook	Yes, Agent might be over committed	yes	Combined with 131
140	Built Environment Guidebook	Overall perspective of how it overlaps with the other parts to make the project successful, unlcear	yes	combined with 139
143	Built Environment Guidebook	Too cumbersome	yes	combined with 139
144	Built Environment Guidebook	One massive document [BE guidebook] without clear sections or actionable steps	yes	combined with 139
145.1	Built Environment Guidebook	[BE] Guidebook too complicated to understand and doesnt consider each unique community.	yes	combined with 139
147	Built Environment Guidebook	Too much reading involved to get the jist of the content.	yes	combined with 139
149	Built Environment Guidebook	Too much reading can steer people away from even wanting to read it. It should be basic.	yes	combined with 139
150	Built Environment Guidebook	Reading level basic, information specific, and includes the What and How.	yes	combined with 139
142	Built Environment Guidebook	This would be a great opportunity for the team to solidify their support for field workers (agents, snap-ed, etc..)	yes	combined with 141
146	Built Environment Guidebook	Are there diverse case studies that could consider aspects of a unique community?	yes	combined with 155
156	Built Environment Guidebook	Not enough case studies to give practical examples of how strategies were successfully implemented	yes	combined with 155
58	Funding	[Deadlines near busy season] Yes! Need more than 6-weeks to pull together a grant.	yes	Combined with 057
59	Funding	[Deadlines near busy season] Time is always a factor for agents	yes	Combined with 057
61	Funding	[Too much reporting] Totally agree with this.	yes	Combined with 060
62	Funding	[Too much reporting] What strategies exist for strategic planning to delegate reporting responsibilities	yes	Combined with 060
63	Funding	[Too much reporting] Some communities wont consider the grant if the reporting is outsized by what they recieve.	yes	Combined with 060
67	Funding	Unclear, nonspecific reporting demands	yes	Combined with 060
80	Funding	Community coalition is unwilling to take on responsibility of a grant with reporting requirements	yes	Combined with 060
84.1	Funding	The end reporting is too daunting to community coalition and they do not follow through with assigned tasks	yes	Combined with 060
89	Funding	Without follow-up on how funds were used, there may be misuse of funds, which can limit the program’s credibility and future funding potential.	yes	Combined with 060
65	Funding	[local communities unwilling to take fiduciary responsibility] What alternative entities can be used for fudiciary responsibility?	yes	Combined with 064
66	Funding	[local communities unwilling to take fiduciary responsibility] MSU, with enough notice.	yes	Combined with 064
76	Funding	Not a secure enough plan or proposal/ community support to request funding	yes	Combined with 068
77	Funding	[Not a secure enough plan for community support to request funding] Partners not working together.	yes	Combined with 068
78	Funding	Unclear expectations from partners	yes	Combined with 068
81	Funding	[Community coalition unwilling to take on grant reporting] Its crucial to have support and assigned roles within a coalition	yes	Combined with 068
82	Funding	[Community coalition unwilling to take on grant reporting] Members think the agent should do all the grant writing	yes	Combined with 068
83	Funding	[Community coalition unwilling to take on grant reporting] Some coalition members can not assist in grant writing	yes	Combined with 068
84.2	Funding	The end reporting is too daunting to community coalition and they do not follow through with assigned tasks	yes	Combined with 068
85	Funding	[Reporting too daunting for community coalition] Tasks not delegated - one person doing all the work	yes	Combined with 068
71	Funding	[Didn't get the grant] What feedback can be provided to improve the grant proposal for the next round of funding?	yes	Combined with 070
72	Funding	Grants too competitve	yes	Combined with 070
86	Funding	Difficulty selecting an appropriate level of grant (mini vs federal) for the intended local project	yes	Combined with 075
88	Funding	Event with support, the time requirement on the agent to complete the grant is challenging.	yes	Combined with 087
91	Marketing Toolkit	How to determine who the correct audience is?	yes	combined with 090
108	Marketing Toolkit	Didn't reach the right demographic	yes	combined with 090
109	Marketing Toolkit	Hard to catch before an experience.	yes	combined with 090
111	Marketing Toolkit	and then people said they never heard about it [if tools are too wordy and people don't read them]!	yes	combined with 090
112	Marketing Toolkit	For real!!!! [if templates are too wordy, people won't take time to read them and then will say they never heard about them]	yes	combined with 090
93	Marketing Toolkit	How to determine what those needs and expectations are before the materials are created?	yes	combined with 092
119	Marketing Toolkit	[Marketing tooklit was hard to] determine which products matched with its intended use.	yes	combined with 092
95	Marketing Toolkit	good thought [the toolkit doesn't align with MSU's marketing policies], hadn't thought along those lines yet	yes	combined with 094
96	Marketing Toolkit	Involve MSU Ext Communications team early in the process to insure policies and branding guidelines are followed	yes	combined with 094
98	Marketing Toolkit	agree, using terms our communities understand is key	yes	combined with 097
124	Marketing Toolkit	Text written in a style that was too academic for older adults who rely on local papers	yes	Combined with 097
125	Marketing Toolkit	Plain language would be great so everybody could understand	yes	combined with 097
118	Marketing Toolkit	Toolkit was difficult to access	yes	combined with 099
120	Marketing Toolkit	Or in an abstract point in the online universe that isnt easily accessible	yes	combined with 099
121	Marketing Toolkit	Too much time needed to modify templates for local community	yes	Combined with 101
115	Marketing Toolkit	People dont undertand or know how to utilize a [marketing] toolkit.	yes	combined with 102
116	Marketing Toolkit	Yes, communication on how the toolkit works would be a necessity	yes	combined with 102
117	Marketing Toolkit	Yes! [communication on how the toolkit works is a necessity] Or it ends up going up in a community that isn't integral in the process and you have to spend a bunch of time explaining to people that it isn't relevent too.	yes	combined with 102
126	Marketing Toolkit	Lack of Training for Toolkit Users.	yes	combined with 102
127	Marketing Toolkit	I agree [lack of training for toolkit users], I believe users should first understand how to use a toolkit.	yes	combined with 102
104	Marketing Toolkit	Have a limited number of elements that need to be modified [in the marketing toolkit]	yes	combined with 103
106	Marketing Toolkit	Especially poster paper, and newspaper outreach in our rural areas.	yes	combined with 105
122	Marketing Toolkit	Local newspapers did not like the file format for the toolkit items after they were modified locally	yes	combined with 107
114	Marketing Toolkit	Something [cultural sensitivity] that needs to be adderssed in the palnning phase and woudl definately impact participation.	yes	combined with 113
26	TA	Evaluation doesnt happen	yes	Combined with 002
27	TA	[Evaluation doesn't happen] multiple approaches to evaluating	yes	Combined with 002
52	TA	Data is not collected effectively and there are little to no results to share	yes	Combined with 002
25	TA	[Failure to meet timeline] Is it possible to have flexble deadlines to allow for success over time	yes	Combined with 003
54	TA	Weather events: wind, snow, heat, thunderstorms interfere with event	yes	Combined with 003
37	TA	communication failures	yes	Combined with 004
6	TA	[Communication failure] Hare sometimes in rural communities	yes	Combined with 005
32	TA	Internet outages are becoming the norm in this area of the state	yes	Combined with 005
7	TA	Regarding time....prioritization did not happen from one party	yes	Combined with 008
10	TA	initial commitment, but one party did not participate as indicated	yes	Combined with 008
17	TA	Failure to have agent buy in, in the project, they dont show up for the connection	yes	Combined with 008
18	TA	[Failure to have agent buy in] agree. initial commitment but something changed	yes	Combined with 008
20	TA	[Failure to have agent buy in] Agent commits and then things come up that keep them from finishing goals	yes	Combined with 008
43	TA	Not enough local involvement to form a coalition	yes	Combined with 008
44	TA	[Not enough local involvement to form a coalition] Local involvement is crucial when forming a coalition	yes	Combined with 008
48	TA	[Coalition cannot agree on BE approach] community members not interested because they have so many other things going.	yes	Combined with 008
46	TA	Coalition cannot agree on a built environment approach	yes	Combined with 009
47	TA	[Coalition cannot agree on BE approach] I wonder if there is a way to utilize everybody's ideas to agree on an approach	yes	Combined with 009
12	TA	[Initial commitment] Yes, people with "what's in it for me" attitudes	yes	Combined with 011
19	TA	[Failure to have agent buy in] Can the career benefits towards annual goals, retention, tenure, and promotion be emphasized to encourage sustained agent buy in?	yes	Combined with 011
41	TA	Lack of community support.	yes	Combined with 011
14	TA	[Tight turnaround] agree and would add any time of year events	yes	Combined with 013
15	TA	[Tight turnaround] Would a multi-year implementation be possible to spread the project out and not rely on Agent's time in the summer?	yes	Combined with 013
16	TA	[Tight turnaround] Agree, summer is not a good time to start anything other than 4-H	yes	Combined with 013
24	TA	Failure to implement approach with provided timeline	yes	Combined with 013
22	TA	[Different communities] Is it possible to align needs assessment results with types of built environments? For example, what built environment approaches work well in a community with a high senior population?	yes	Combined with 021
23	TA	[Different communities] Yes, concerned about a depressed area	yes	Combined with 021
53	TA	Built environment approach is not well matched to the community's activity level	yes	Combined with 021
29	TA	[Evaluation not communicated to people involved] Chose effective communication strategies: infographics on social media or for use in local newspapers	yes	Combined with 028
49	TA	Local events conflict with the planned approaches and there is no/low attendance	yes	Combined with 031
50	TA	[Low attendance] I wonder if planning the approach 6+ months ahead could help with attendance	yes	Combined with 031
51	TA	[Low attendance] Low attendance is a huge problem for rural communities. People will sign up and then not show up.	yes	Combined with 031
33	TA	[Internet outages] Virtual connection s is not a consistent option for community members	yes	Combined with 032
34	TA	[Internet outages] i agree they could be Limited Engagement in Virtual Meetings:	yes	Combined with 032
35	TA	No access to internet	yes	Combined with 032
39	TA	[Agent busy with so many other things] Is not a priority for the agents current community needs.	yes	Combined with 038
40	TA	[Agent busy with so many other things] Scheduling Conflicts.	yes	Combined with 038
56	TA	[Inconsistent support structure] inconsistency is huge	yes	Combined with 055

## Sheet: Codebook
Theme	Code	Definition	Example
What is modified?	Content	Modifications made to content of the implementation strategy itself, or that impact how aspects of the implementation strategy are delivered.
	Evaluation	Modifications made to the way that the implementation strategy is evaluated.
	Training	Modifications to the ways that implementers are trained.
	Context: Format	Group vs. individual format for delivering the implementation strategy.
	Context: Setting	Delivering the implementation strategy in a new setting than was originally planned.
	Context: Personnel	Having the implementation strategy be delivered by a different personnel.
	Context: Population	Delivering the implementation strategy to different personnel.
	Context: Other	Any other context modifications
Nature of the modification?	Tailoring/ tweaking/ refining	Changing language, pictures, cultural indicators, scenarios, and other content	Minor changes to fit with local context
	Changes in packaging or materials	Changing packaging or design
	Adding elements	Adding components to the strategy
	Removing/ skipping elements	Deleting components of the strategy
	Shortening/ condensing (pacing or timing)	Increasing the strategy timeline or dosage
	Lengthening/ extending (pacing or timing)	Cutting the strategy timeline or dosage
	Substituting	Modifying components of the strategy	Changing fidelity assessment from oberver-rated to self-report
	Reordering of implementation modules or segments	Changing strategy sequence
	Spreading	Breaking up implementation content over multiple sessions
	Integrating parts of the implementation strategy into another strategy	Integrating parts of the implementation strategy into another strategy
	Integrating another strategy into the implementation strategy in primary use	Integrating another strategy into the implementation strategy in primary use
	Repeating elements or modules of the implementation strategy	Repeating elements or modules of the implementation strategy
	Loosening structure	Changing adaptable components of the strategy	Coaching "on the fly" or immediately after a clnical interaction rather than at scheduled times
	Departing from the implementation strategy followed by a return to strategy within the implementation encounter	Altering the flow of strategies
	Drift from the implementation strategy without returning	Discontinuing implementation strategy
	Other
Fidelity?	Consistent	Core elements or functions preserved
	Inconsistent	Core elements or functions changed
Goal?	Reach	Increase reach of the EBP
	Effectiveness	Increase the effectiveness of the EBP
	Adoption	Increase the adoption of the EBP
	Acceptability	Increase the acceptability of the implementation effort (i.e., the perception that the implementation stratey's content, complexity, conformt, delivery, or credibility is agreeable, platable, or satisfactory).
	Appropriateness	Increase the appropriateness of the implementation effort (i.e., the perceived fit of the implementation strategy to address an issue or problem).
	Feasibility	Increase the feasibility of the implementation effort (i.e., the extent to which the new implementation strategy can be successfully used or carried out within the setting)
	Cost	Decrease the costof the implmentation effort
	Fidelity	Improve fidelity to the EBP
	Maintenance	Improve sustainabilty of the EBP
	Health equity	Increase health equity or decrease disparities in EBP delivery
Rationale level? (Who/what factors most directly informed the proposed changes?)	Sociopolitical / outer setting	The setting Extension exists in (community, state, national, political factors)
	Organizational	The setting the implementation strategy is implemented in (Extension)	modifications made to accommodate available staffing at a clinic
	Implementer	Changes due to those charged with leading the implementation effort or implementing the EBI	modifications made to fit with the professional or cultural values of frontline staff delivering the EBP
	Community member	Changes due to those who will ideally benefit from the EBI
Source: https://doi.org/10.1186/s13012-021-01105-3
And CFIR (sociopolitical / organizational)
